# Supplementary material for: Sox13 is a novel flow-sensitive transcription factor that prevents inflammation by repressing chemokine expression in endothelial cells
Source: Front Cardiovasc Med. 2022 Sep 30;9:979745. doi: 10.3389/fcvm.2022.979745 (PMC9561411; doi:10.3389/fcvm.2022.979745)
Supplement: Supplementary file 1 [file Table_1.XLSX]

## Sheet: Significant TFs
Transcription Factor	Avg 12h Fold Change LCA/RCA	12h p value	Avg 24h Fold Change LCA/RCA	24h p value	Avg 48h Fold Change LCA/RCA	48h p value	Avg 2wk Fold Change LCA/RCA	2wk p value	RNAE2	RNAE8	scRNAseq Fold Change E8/E2	E8/E2 p value	RNAE2	RNAE5	scRNAseq Fold Change E5/E2	E5/E2 p value
Adnp2	1.10353	0.222821	1.29858	0.000984387	1.08261	0.259041	1.04926	0.862371	0.116985	0.063621	0.543838	5.88239e-08	0.116985	0.0636708	0.544264	1
Aebp1	1.07623	0.426673	1.0769	0.706482	1.29693	0.0202598	2.07375	0.00187366	1.12756	2.97105	2.63494	4.99985e-178	1.12756	3.55614	3.15385	3.48294e-104
Aebp2	0.98511	0.706185	0.838496	0.0208908	0.912078	0.0465727	1.14515	0.124636	0.482454	0.29851	0.618734	6.83882e-23	0.482454	0.378175	0.783857	1
Ahdc1	0.976824	0.850366	0.879827	0.244324	0.819405	0.103309	0.997346	0.959898	0.2503	0.158518	0.633313	1.33772e-11	0.2503	0.0985676	0.393797	3.54277e-07
Ahr	1.43566	0.105519	1.95238	0.000910825	1.75073	0.00274933	1.57059	0.0427946	0.0451132	0.191838	4.25238	3.45514e-28	0.0451132	0.0593328	1.3152	1
Akap8l	1.10545	0.880374	1.02453	0.890476	0.723544	0.134123	0.864366	0.237989	0.40684	0.356791	0.876981	1	0.40684	0.142572	0.350437	8.09807e-19
Akna	1.04687	0.892377	1.54748	0.000556525	1.69323	0.213006	1.71842	0.014546	0.022482	0.00713973	0.317575	0.149412	0.022482	0.0122579	0.545233	1
Arid3a	1.01289	0.983039	0.99718	0.9113	0.899361	0.13411	1.17483	0.192619	0.00108458	0.00323469	2.98242	1	0.00108458	0.0137135	12.644	0.000121502
Arid5a	1.18973	0.187699	1.09051	0.607172	2.25261	0.00703818	1.54299	0.0407616	3.14952	1.8519	0.587994	1.70061e-66	3.14952	0.285704	0.0907134	3.79614e-156
Arnt	1.06043	0.576492	0.98571	0.695664	0.811247	0.15648	0.870097	0.0261771	0.287689	0.249885	0.868595	0.0222603	0.287689	0.166812	0.579834	0.040736
Atf2	1.17578	0.121511	0.986471	0.671237	0.771009	0.0591523	0.801486	0.00141691	0.464199	0.273269	0.58869	1.21925e-21	0.464199	0.257058	0.553768	2.93051e-06
Atf3	1.04849	0.946306	0.613379	0.0114498	2.76148	0.0555498	1.47578	0.370395	63.2109	23.9149	0.378335	5.80309e-223	63.2109	4.79703	0.0758893	2.14054e-188
Atf4	0.895672	0.0837595	0.960815	0.310899	1.25513	0.0748429	1.02332	0.54128	4.78026	2.83012	0.592044	4.10656e-115	4.78026	3.26195	0.682379	1.26969e-33
Atf6b	0.911346	0.290883	0.873081	0.379774	1.05206	0.517618	1.2628	0.0645833	0.232398	0.250731	1.07889	1	0.232398	0.381738	1.6426	1.3676e-07
Atoh8	1.4361	0.245772	1.84449	0.143708	2.37977	0.072223	3.94945	0.00874086	0.0209625	0.12576	5.99928	7.90553e-41	0.0209625	0.0309415	1.47604	1
Bach1	1.24274	0.174964	1.58185	0.00175936	1.70658	0.01407	1.69439	0.000546149	0.349579	0.437236	1.25075	1	0.349579	0.306584	0.87701	1
Batf	1.32498	0.452378	0.562372	0.025833	3.03415	0.00392306	1.76332	0.0197737	0.0743114	0.426443	5.73859	1.06121e-62	0.0743114	0.101247	1.36246	1
Batf2	1.11949	0.423649	1.20463	0.265365	0.805714	0.609513	1.02261	0.920514	0.0727142	0.139197	1.9143	0.000202307	0.0727142	0.0494389	0.679908	1
Batf3	1.03062	0.822505	0.988628	0.705836	1.06172	0.586025	1.11525	0.386409	0.00598526	0.0316054	5.28054	0.00658197	0.00598526	0.085179	14.2315	8.9048e-40
Baz2b	1.12269	0.066933	1.15856	0.23103	0.874872	0.158049	1.05208	0.731339	0.740058	0.609455	0.823523	0.00318842	0.740058	0.310408	0.419438	1.48031e-25
Bbx	1.22142	0.334476	0.927371	0.259026	0.923171	0.547426	0.822175	0.012302	0.483796	0.448177	0.926375	1	0.483796	0.157251	0.325035	7.86841e-26
Bcl6	1.32987	0.0261078	1.41997	0.163265	1.05625	0.663586	0.73764	0.0702449	0.264307	0.0611623	0.231406	9.05526e-55	0.264307	0.0599535	0.226833	2.72796e-14
Bcl6b	0.780377	0.142527	0.46741	0.00157471	1.49004	0.223008	1.15737	0.477359	1.31695	0.36378	0.27623	3.94034e-143	1.31695	0.500541	0.380077	1.76034e-36
Bhlhe40	0.665403	0.0477886	0.592947	0.00736896	0.646636	0.0110843	0.490656	0.000255178	5.06537	3.51231	0.693396	1.70384e-29	5.06537	0.359035	0.0708802	3.87296e-167
Bnc2	1.06467	0.747349	1.71934	0.128179	1.28696	0.201856	1.64187	0.424461	0.00146934	0.0181628	12.3612	1.40015e-07	0.00146934	0.0058058	3.9513	1
Camta2	0.980585	0.7414	0.950787	0.639972	0.867097	0.0989977	0.852282	0.0910645	0.201532	0.129188	0.641026	3.64757e-10	0.201532	0.112815	0.559787	1
Carf	1.71705	0.0321755	1.27229	0.459484	0.788082	0.0661121	0.804778	0.0340992	0.0251781	0.0310137	1.23177	1	0.0251781	0.0278824	1.10741	1
Cbx2	1.16926	0.381249	1.07591	0.451713	1.52361	0.00791406	0.834757	0.0440116	0.00365642	0.00484408	1.32481	1	0.00365642	0.0227456	6.22073	1.86143e-05
Cc2d1a	1.21104	0.0768887	0.883111	0.267974	1.21722	0.203497	0.801517	0.0646799	0.0858832	0.0478668	0.557348	3.61179e-06	0.0858832	0.0824239	0.959721	1
Cebpa	1.46909	0.6125	2.71589	0.0805899	6.15852	0.00956499	14.6232	0.00268653	0.0168861	0.0157404	0.932148	1	0.0168861	0.00937785	0.555358	1
Cebpb	1.55031	0.330086	2.27867	0.1547	6.87902	0.0247972	2.19392	0.00182273	0.714344	3.26603	4.57207	7.8732e-213	0.714344	0.665178	0.931173	1
Cebpd	1.51197	0.00181538	1.86024	0.00371389	1.23255	0.219549	0.574413	0.0148054	5.34981	10.8146	2.0215	2.12221e-102	5.34981	1.92883	0.360542	9.87773e-41
Cebpg	1.0021	0.753374	0.977799	0.714432	0.964209	0.595433	1.14591	0.0998708	0.896075	0.704457	0.786158	7.18575e-09	0.896075	0.518484	0.578616	3.66422e-20
Cebpz	1.1685	0.0497531	1.1764	0.0573012	1.31676	0.057016	0.944763	0.454019	0.837288	0.698771	0.834565	4.68914e-05	0.837288	1.26928	1.51594	4.06471e-10
Cenpa	1.43088	0.184974	1.40007	0.00497932	1.32221	0.195677	1.84134	0.00109752	0.0396116	0.0441918	1.11563	1	0.0396116	0.032014	0.808198	1
Cenpb	0.922116	0.426636	0.576982	0.00568293	0.893743	0.411237	0.522669	0.00136617	1.77789	0.995166	0.559745	3.79121e-81	1.77789	1.49759	0.842339	1
Chchd3	1.32563	0.0384454	1.20598	0.327524	1.3145	0.0703184	1.09648	0.328713	0.492063	0.716067	1.45524	2.2405e-09	0.492063	0.785	1.59532	2.01005e-09
Cic	1.69668	0.166467	0.68442	0.0284218	1.10482	0.993182	0.953348	0.565173	0.263652	0.171519	0.650549	2.42661e-13	0.263652	0.146625	0.556131	0.244632
Clock	1.01065	0.793133	1.04132	0.648918	1.55429	0.0410056	1.48812	0.0150614	0.312657	0.298188	0.953722	1	0.312657	0.284944	0.911361	1
Cpeb1	1.13101	0.81906	0.863114	0.227281	0.807635	0.125897	0.536639	0.0144643	0.0538569	0.0348847	0.647729	0.290513	0.0538569	0.0705867	1.31063	1
Creb3l1	0.361033	0.000598724	0.37341	0.000215867	0.436461	0.00298616	0.758581	0.178383	0.423587	0.0619447	0.146238	2.88874e-125	0.423587	0.242537	0.572579	2.49135e-11
Creb3l2	1.1447	0.484316	1.14622	0.0359454	1.80984	0.00324787	2.11422	0.0176957	0.827363	2.6659	3.22216	1.26316e-185	0.827363	1.74694	2.11146	9.71929e-28
Creb5	1.22683	0.151122	1.08878	0.752845	0.537225	0.0633931	0.752463	0.00850274	1.9208	0.963046	0.501379	2.82739e-52	1.9208	0.18047	0.0939559	4.4212e-106
Crebl2	1.39649	0.0105393	1.46409	0.000576155	0.538694	0.0127956	0.609862	5.43222e-06	0.155286	0.100857	0.649496	9.57382e-07	0.155286	0.0426416	0.274601	1.05968e-09
Crem	1.12344	0.836752	1.02332	0.948557	0.742403	0.0194264	0.815864	0.0411808	0.445371	0.219005	0.491736	1.36147e-37	0.445371	0.134637	0.302302	7.88463e-24
Csrnp1	0.663722	0.027393	0.636862	0.0170156	1.22069	0.885161	0.663256	0.060882	3.45674	1.76773	0.511386	1.30401e-117	3.45674	0.730821	0.211419	9.07754e-130
Csrnp2	1.88802	0.161924	1.15382	0.498544	2.02608	0.0187588	0.972967	0.490838	0.0269981	0.0145472	0.538824	0.230845	0.0269981	0.0158468	0.586962	1
Cux1	0.871664	0.098302	0.6988	0.00425769	0.629338	0.000580702	0.621355	0.000101051	0.890413	0.449966	0.505345	4.06323e-59	0.890413	0.436001	0.489662	8.419e-30
Cxxc1	0.945272	0.442635	1.0131	0.813449	0.865421	0.0837828	0.804206	0.0437406	0.376592	0.228925	0.607885	1.18278e-20	0.376592	0.259804	0.689883	0.552029
Cxxc5	0.929413	0.773793	0.992466	0.817435	0.859902	0.390188	1.58662	0.00746236	0.106829	0.436556	4.08651	2.71719e-66	0.106829	0.0494194	0.462604	0.7436
Dach1	1.0052	0.8369	1.17343	0.117296	1.00041	0.980588	1.15604	0.125647	0.00233937	0.0418944	17.9084	2.12223e-19	0.00233937	0.00697377	2.98105	1
Dbp	2.72949	0.273294	1.18572	0.120955	0.316657	0.0131541	0.449116	1.56902e-05	0.539418	0.158724	0.29425	1.15925e-40	0.539418	0.0709052	0.131448	2.19217e-31
Ddit3	1.12039	0.503153	1.02484	0.884361	0.754706	0.101993	0.88825	0.234175	2.1463	0.620883	0.289281	5.74412e-176	2.1463	0.327796	0.152726	1.09903e-119
Dlx5	0.879379	0.184592	1.03492	0.916975	0.360948	0.000937079	0.234558	1.25253e-07	0.536659	0.144592	0.269429	1.53226e-68	0.536659	0.15218	0.28357	1.00866e-21
Dlx6	1.14207	0.524817	0.758049	0.174915	0.757166	0.082627	0.379896	0.000374216	0.0743384	0.0708167	0.952627	1	0.0743384	0.0453963	0.610671	1
Dnmt1	0.820706	0.0874375	1.09471	0.547007	2.34394	0.0224591	1.41484	0.0203702	0.163717	0.116972	0.714476	3.67607e-07	0.163717	0.269906	1.64861	1
Dot1l	0.776107	0.002487	0.780002	0.00658029	1.30402	0.0421692	1.07515	0.362047	0.506103	0.255576	0.504988	6.80922e-27	0.506103	0.34032	0.672433	1
Drap1	2.34465	0.593707	0.51441	0.00844675	1.21082	0.445779	1.23042	0.13425	1.16669	1.3132	1.12558	1	1.16669	2.30468	1.97541	2.00287e-55
Dzip1	0.939432	0.38453	1.16367	0.0437646	0.866165	0.128008	2.014	0.0255125	0.00163032	0.0027201	1.66845	1	0.00163032	0.000664701	0.407712	1
E2f1	0.822362	0.0644529	0.86847	0.011355	3.14714	0.02119	1.52554	0.00573502	0.00141185	0.00316774	2.24368	1	0.00141185	0.0943489	66.8265	4.62647e-37
E2f2	0.75093	0.0822994	0.788712	0.0337188	2.71483	0.0427583	2.20764	0.00144756	0.0103001	0.0146968	1.42686	1	0.0103001	0.0181011	1.75738	1
E2f3	1.05123	0.993811	1.03461	0.902321	2.79969	0.0172438	2.14387	0.000158587	0.0257715	0.0885216	3.43487	8.09328e-13	0.0257715	0.104645	4.06051	5.67234e-28
E2f4	1.0662	0.728447	0.770993	0.00453667	0.955623	0.507417	1.07528	0.405945	0.241608	0.326861	1.35286	1	0.241608	0.577172	2.38888	9.85089e-23
E2f6	0.940998	0.548539	0.926349	0.339827	1.41387	0.0855081	0.777772	0.02066	0.165881	0.100939	0.608502	2.18101e-10	0.165881	0.358436	2.16081	2.42422e-13
E2f7	0.645283	0.319826	0.52673	0.0288389	4.44509	0.0343398	1.53153	0.251795	0.0201094	0.0129746	0.645198	1	0.0201094	0.00632994	0.314775	1
E2f8	0.739468	0.0231233	1.11087	0.930281	6.21213	0.0133925	2.91632	8.58042e-06	0	0.00137206		1	0	0.00406524		0.0833763
E4f1	1.07255	0.755489	0.820695	0.0308416	0.75126	0.0901294	0.95475	0.547935	0.101094	0.0626451	0.619673	0.0150668	0.101094	0.0642468	0.635517	1
Ebf1	1.30177	0.873976	1.32808	0.0201707	0.492476	0.0146319	1.11863	0.912456	0.166823	0.0719357	0.431211	3.41682e-16	0.166823	0.0448024	0.268563	4.95693e-09
Ebf4	1.49939	0.135444	1.44524	0.375542	0.406917	0.000589949	0.539139	0.00234306	0.0248555	0.0240701	0.9684	1	0.0248555	0.00850568	0.342205	1
Egr1	1.17265	0.970234	0.866299	0.255341	3.44679	0.0667709	2.80618	0.000313632	31.5409	16.8989	0.535777	1.13445e-135	31.5409	5.42843	0.172108	1.58885e-158
Egr2	0.897986	0.515014	0.992692	0.445082	18.3946	0.0601932	9.89609	0.00712584	0.229495	0.793263	3.45656	8.50927e-57	0.229495	0.0290727	0.126681	3.61554e-13
Egr3	1.09117	0.831331	0.793706	0.151516	7.41637	0.0891218	5.25059	0.00407009	4.01976	1.90815	0.474693	3.80184e-46	4.01976	0.166457	0.0414097	3.6196e-128
Elf1	1.15412	0.20857	1.13759	0.389734	1.03096	0.943236	1.31362	0.0730122	1.36524	1.84674	1.35268	3.15604e-18	1.36524	0.641657	0.469996	7.68478e-38
Elf4	0.762397	0.0714354	0.627336	0.0199895	1.39187	0.135278	1.26578	0.0695687	0.14226	0.0745563	0.524086	3.61285e-12	0.14226	0.0911738	0.640897	1
Epas1	0.911626	0.00831223	0.845318	0.000210799	0.516901	0.00155659	0.626916	7.39992e-05	5.3137	1.83403	0.34515	1.06655e-293	5.3137	1.20917	0.227558	4.28325e-161
Erf	1.05957	0.878678	0.521775	0.00484714	1.09555	0.938321	0.779166	0.0718794	0.478083	0.467666	0.978212	1	0.478083	0.242216	0.50664	3.21126e-09
Esr1	1.72882	0.000341588	1.75964	0.00017611	0.799937	0.348381	1.40752	0.067426	0.107654	0.254878	2.36757	1.71925e-11	0.107654	0.0227185	0.211033	2.45129e-05
Ets1	1.1568	0.317966	1.33046	0.13343	3.1449	0.00561993	2.03639	0.000275801	0.266717	0.488349	1.83097	2.30155e-14	0.266717	0.979727	3.67329	5.47125e-47
Ets2	0.87761	0.342129	0.987739	0.609811	1.54427	0.0040523	1.49725	0.0232892	0.232671	0.216331	0.929771	1	0.232671	0.152265	0.654421	1
Etv3	1.07769	0.594506	1.13245	0.0228498	0.887785	0.0240676	1.06442	0.575114	0.542782	0.264867	0.487982	1.00637e-37	0.542782	0.169558	0.312387	7.20545e-26
Etv5	1.62083	0.00938403	1.3345	0.565154	1.85225	0.00268158	3.98559	0.00930501	0.00634236	0.00959765	1.51326	1	0.00634236	0.00902741	1.42335	1
Etv6	1.08795	0.0815834	0.936504	0.286546	1.65663	0.0479208	1.47226	0.00162773	0.320369	0.39779	1.24166	1	0.320369	0.327084	1.02096	1
Fli1	0.888098	0.203238	0.692522	0.00161592	1.03811	0.922721	0.96497	0.486416	1.03705	0.604435	0.582838	1.58218e-49	1.03705	0.479177	0.462055	3.35525e-36
Flywch1	0.901697	0.233333	1.04596	0.713027	0.871241	0.144493	0.621688	0.00473419	0.262384	0.16914	0.644627	3.93877e-08	0.262384	0.226204	0.862112	1
Fos	1.7744	0.273688	1.57453	0.449635	22.9643	0.137218	7.19045	0.0678711	58.8155	56.2884	0.957035	1	58.8155	4.63971	0.0788859	5.57762e-168
Fosb	1.99722	0.0799468	1.86786	0.133822	11.7863	0.184712	5.48347	0.111625	21.6727	11.3892	0.52551	2.11089e-37	21.6727	1.64877	0.076076	8.12731e-155
Fosl1	1.18379	0.605166	0.947083	0.501397	6.59568	0.0237389	1.13851	0.756793	0.32226	0.0670039	0.207919	8.40386e-49	0.32226	1.22118	3.78944	7.35933e-46
Fosl2	1.58187	0.0177465	2.10463	0.000847261	2.61074	0.00255678	1.76767	0.0429255	1.41443	1.24971	0.883542	0.235883	1.41443	0.365003	0.258056	2.36609e-69
Foxc1	1.16805	0.196966	1.12477	0.252014	0.48815	0.000415638	0.476591	0.000235392	1.6034	1.12108	0.69919	8.41065e-31	1.6034	0.608133	0.379277	1.76958e-65
Foxk1	0.927203	0.553756	0.920858	0.21663	0.746514	0.044954	0.834359	0.0280319	0.233391	0.167172	0.716277	4.59213e-08	0.233391	0.113595	0.486714	5.98683e-05
Foxn3	0.905509	0.170212	1.00046	0.979534	0.694169	0.00977825	0.746224	0.000202283	0.994216	0.731512	0.735767	3.85087e-14	0.994216	0.245676	0.247105	2.59946e-67
Foxo1	1.27104	0.0106193	1.43929	0.00177771	0.86969	0.362287	1.05645	0.154253	0.614114	1.02727	1.67276	1.04035e-23	0.614114	0.51132	0.832613	1
Foxo3	1.18259	0.0664355	1.37803	0.00143184	0.768318	0.0413552	0.971747	0.617776	0.147028	0.0937872	0.637886	4.03006e-09	0.147028	0.061821	0.420471	0.0863971
Foxo4	1.10722	0.664034	0.936322	0.635123	0.633926	0.149892	0.632048	0.00289064	0.080524	0.0365528	0.453937	9.65063e-06	0.080524	0.0212375	0.263742	0.212526
Foxp1	0.886327	0.156488	0.757175	0.000526947	0.621871	0.000958045	0.600129	3.15874e-05	4.77943	3.04844	0.637824	9.95206e-105	4.77943	2.18881	0.457964	8.37243e-101
Foxq1	2.17757	0.00409667	2.8638	0.000236411	2.24939	0.0464567	1.6611	0.0161851	0.028591	0.148704	5.20107	4.28923e-24	0.028591	0.0518087	1.81206	1
Gata2	1.04531	0.891084	0.831703	0.0627635	0.775976	0.200082	0.477407	0.00340603	1.11084	0.604815	0.544467	5.55938e-53	1.11084	0.529187	0.476385	3.38961e-28
Gata6	1.21196	0.0245899	1.04601	0.572943	0.571656	0.0111382	0.774181	0.0121257	6.48198	3.5869	0.553365	8.07948e-127	6.48198	1.66653	0.257102	2.66244e-145
Gatad2a	0.90712	0.583509	0.539181	0.00276128	1.24305	0.189178	0.87487	0.192814	0.459278	0.306046	0.666363	4.15478e-16	0.459278	0.552684	1.20338	1
Gli2	1.09841	0.917259	1.84231	0.0328697	1.05448	0.927779	0.872445	0.392056	0.0112515	0.0214436	1.90583	1	0.0112515	0.00348352	0.309604	1
Gli3	1.18633	0.198198	1.11276	0.260536	1.9793	0.0291529	1.68873	0.0109935	0.0316853	0.0827261	2.61087	5.07305e-05	0.0316853	0.0381215	1.20313	1
Glis2	0.661601	0.00984593	0.534963	6.83928e-05	0.628838	0.0111846	0.787545	0.0543945	0.203324	0.143602	0.706271	2.23951e-07	0.203324	0.139919	0.688161	1
Glis3	3.11745	0.00458747	4.04233	0.0012144	3.63246	0.0238375	2.60891	0.053644	0.0144203	0.0430842	2.98775	0.000532045	0.0144203	0.122036	8.46283	8.55516e-44
Gmeb2	1.2423	0.191669	0.972222	0.552498	0.924103	0.206439	0.82077	0.0231549	0.1312	0.0760043	0.5793	5.62188e-08	0.1312	0.0350096	0.266841	0.000630429
Gpbp1l1	1.21803	0.394374	1.08042	0.403689	0.764264	0.0464191	0.796099	0.0117418	0.37032	0.293651	0.792965	6.3648e-05	0.37032	0.235658	0.636362	0.0412534
Gtf2ird2	1.36854	0.00857866	1.64384	0.0435162	1.14305	0.651184	1.39517	0.0353145	0.0113461	0.0240124	2.11636	1	0.0113461	0.033187	2.92497	4.27708e-05
Gtf3a	1.22928	0.962626	0.84841	0.427058	1.28108	0.292043	1.12729	0.58526	0.296221	0.413135	1.39469	1	0.296221	0.53459	1.8047	1.45849e-12
Hbp1	1.13817	0.154451	1.24114	0.00789672	0.909512	0.43219	1.1181	0.0567979	0.576301	0.576476	1.0003	1	0.576301	0.272268	0.472441	5.68099e-19
Hes1	0.752598	3.85999e-05	0.828343	0.0390415	0.780324	0.0578936	0.917395	0.348426	5.87856	1.77681	0.302253	1.27029e-188	5.87856	1.10935	0.188712	1.19882e-116
Hey1	1.73979	0.0273055	1.58737	0.0155115	1.23919	0.12591	2.55037	0.000703536	0.0164308	0.0779554	4.74448	1.72369e-15	0.0164308	0.00909096	0.55329	1
Hey2	1.11287	0.239783	1.42075	0.000823248	0.701841	0.103564	0.776119	0.0770699	0.528172	0.50031	0.947249	1	0.528172	0.217395	0.411599	1.48855e-19
Heyl	0.91549	0.431496	1.14476	0.362796	1.01003	0.868228	7.24083	0.0409479	0.00163333	0.0764464	46.8039	5.44574e-36	0.00163333	0	0	1
Hic1	1.11461	0.448528	0.869867	0.333084	1.73311	0.0250923	0.787107	0.166294	0.00622325	0.00353567	0.568139	1	0.00622325	0.0359684	5.77968	0.00101464
Hif1a	1.17041	0.116732	1.3899	0.00763054	1.5573	0.0259261	1.33275	0.0227982	0.65427	0.998707	1.52644	4.27446e-09	0.65427	0.824762	1.26058	1
Hivep2	1.15797	0.259728	1.14984	0.0281337	0.5982	0.000604517	0.679581	0.015351	1.8537	1.04491	0.563688	4.79504e-62	1.8537	0.494286	0.266648	5.1319e-88
Hivep3	1.22844	0.346539	1.21008	0.0733388	1.28154	0.0109427	1.39576	0.000737658	0.036982	0.0677716	1.83256	1	0.036982	0.129128	3.49164	9.80174e-08
Hlf	1.24548	0.0236328	1.97359	0.0050332	0.542795	0.0724325	0.330756	0.00300721	0.029053	0.00695317	0.239327	3.37133e-07	0.029053	0.00620777	0.213671	1
Hlx	1.44169	0.275088	1.07763	0.707451	1.34334	0.105985	1.05854	0.505632	0.232631	0.064299	0.276399	3.16259e-38	0.232631	0.0306898	0.131925	4.81732e-18
Hmga2	0.838088	0.119115	1.02558	0.769668	1.40903	0.0699826	1.34962	0.0426816	0.000459002	0	0	1	0.000459002	0.00904639	19.7088	0.00165001
Hoxa10	1.48495	0.537847	2.12718	0.0015856	1.15231	0.264777	0.83469	0.111107	0.0116074	0.0224939	1.93789	1	0.0116074	0.0226412	1.95058	1
Hoxa2	1.20624	0.518737	1.38014	0.0878935	0.58729	0.0202445	0.578681	0.00302878	0.0233833	0.0183576	0.785075	1	0.0233833	0.0115604	0.494389	1
Hoxa3	1.03699	0.618299	0.954077	0.515946	0.756019	0.0272635	0.657667	0.000922462	0.0880983	0.0710387	0.806357	1	0.0880983	0.106123	1.2046	1
Hoxa4	1.03529	0.814362	1.36499	0.108084	0.763455	0.0234736	0.551046	0.000531425	0.0938895	0.0929225	0.9897	1	0.0938895	0.0610847	0.650602	1
Hoxa5	0.953928	0.552726	1.28193	0.176606	0.632606	0.0367278	0.481656	0.00280819	0.32952	0.173776	0.527362	2.95103e-11	0.32952	0.174865	0.530667	1
Hoxa9	1.09851	0.672532	2.46616	0.00196487	0.998394	0.951971	0.833644	0.24306	0.0115864	0.0105359	0.909334	1	0.0115864	0.0126191	1.08914	1
Hoxb2	1.01573	0.921174	1.39886	0.000240962	0.765425	0.0183683	1.17877	0.0230859	0.0709785	0.157098	2.21332	7.28303e-09	0.0709785	0.0896357	1.26286	1
Hoxb4	1.03618	0.82523	1.89728	0.00730071	1.38545	0.0378088	1.20438	0.100479	0.0528967	0.321074	6.06983	6.1633e-58	0.0528967	0.0597913	1.13034	1
Ikzf1	1.14075	0.29957	1.36044	0.183038	5.34126	0.0254594	6.03367	0.000676581	0	0.000748389		1	0	0		1
Ikzf2	1.03965	0.913223	1.25896	0.292678	0.85585	0.23913	1.43379	0.020581	0.0520083	0.0956037	1.83824	0.00510763	0.0520083	0.0447714	0.860852	1
Ikzf3	1.04692	0.567875	1.13585	0.263676	1.10667	0.768668	3.03971	0.020454	0	0.000307212		1	0	0		1
Ikzf4	1.67863	0.158839	2.09598	0.000839031	1.2972	0.560579	1.4936	0.176025	0.0169301	0.115867	6.84383	1.98432e-27	0.0169301	0.0188144	1.1113	1
Ikzf5	0.976792	0.843834	0.862134	0.124689	0.921263	0.256477	0.837819	0.132862	0.237979	0.152562	0.641076	6.96863e-09	0.237979	0.187392	0.787431	1
Irf1	1.28643	0.553696	1.06447	0.644511	0.909885	0.843821	1.0908	0.657752	13.3206	6.06938	0.455639	5.76035e-148	13.3206	2.16081	0.162216	6.87351e-152
Irf2	1.26984	0.0808509	1.62545	0.0137951	1.13013	0.389189	1.32064	0.00871803	0.775	0.798156	1.02988	1	0.775	0.594075	0.766548	0.00161747
Irf5	1.10829	0.37869	0.892722	0.325956	2.18112	0.00807011	2.74034	0.000210739	0.00200683	0.0075217	3.74806	0.136293	0.00200683	0.0181915	9.06479	0.00413993
Irf6	1.41318	0.000845381	1.51747	1.05421e-05	0.686463	0.10712	1.12375	0.262925	0.647485	1.20074	1.85447	1.95897e-41	0.647485	0.264138	0.407945	6.06047e-30
Irf7	1.26203	0.302412	0.98399	0.688426	1.15163	0.503607	1.11186	0.0878532	0.143814	0.187681	1.30503	1	0.143814	0.018546	0.128959	4.5709e-12
Irf8	1.1267	0.626293	1.35498	0.238745	4.38846	0.0263676	11.4222	0.00268542	0.0143948	0.243944	16.9467	2.7965e-81	0.0143948	0.0318736	2.21425	1
Irf9	0.813068	0.0754263	0.945173	0.749055	0.82707	0.186141	0.818721	0.036645	0.354657	0.329579	0.929289	1	0.354657	0.176111	0.496566	1.25552e-05
Irx2	0.98865	0.880807	0.975631	0.617611	0.840212	0.0300167	0.659004	0.000606152	0.0146943	0.01525	1.03782	1	0.0146943	0.0156557	1.06543	1
Isl1	1.15518	0.134422	1.43068	0.00324686	0.519431	0.0115424	0.522501	0.000964658	1.22907	0.978665	0.796265	1.36636e-08	1.22907	0.32917	0.267821	1.58093e-67
Jazf1	1.11379	0.968584	1.37805	0.102683	1.51736	0.0777052	1.7051	0.0188075	0.00373649	0.00818113	2.18952	1	0.00373649	0.00597262	1.59846	1
Jdp2	1.20392	0.472834	1.02201	0.96013	0.988693	0.791434	0.739476	0.0567558	0.388215	0.223621	0.576023	3.21901e-19	0.388215	0.165169	0.425456	1.585e-09
Jrk	0.99962	0.897541	0.968483	0.508062	0.828924	0.0188899	0.739867	0.00264789	0.0140602	0.00756995	0.538395	1	0.0140602	0.0401455	2.85526	1.45299e-05
Jun	0.970641	0.55273	0.721439	0.00314624	0.779768	0.087503	0.761363	0.0243342	59.6986	28.6716	0.480273	2.36153e-152	59.6986	9.17257	0.153648	1.18819e-164
Junb	1.01796	0.959338	0.977401	0.671824	1.35182	0.0208765	1.11866	0.24229	55.1136	33.7452	0.612284	2.93268e-152	55.1136	11.4701	0.208118	3.05817e-183
Jund	0.914267	0.0764063	0.918712	0.236464	0.694968	0.00186511	0.760408	0.000153139	34.1214	20.4704	0.599928	3.66661e-181	34.1214	6.88857	0.201884	6.66071e-179
Kcnip3	1.01972	0.680805	0.726982	0.111933	0.614169	0.00645695	0.34619	3.69512e-06	0.0802627	0.00986243	0.122877	3.47383e-31	0.0802627	0.0142402	0.17742	0.000337247
Kdm2b	1.14239	0.662872	1.45861	0.0783138	1.73747	0.0242948	1.42934	0.0310613	0.100948	0.111291	1.10245	1	0.100948	0.114071	1.13	1
Kdm5b	1.21854	0.122268	1.33527	0.0147903	0.678578	0.0182671	1.23603	0.0354084	0.256828	0.335276	1.30545	1	0.256828	0.126621	0.493021	0.00898238
Kin	1.03243	0.807505	1.11218	0.382651	1.18635	0.214032	1.19067	0.230371	0.495829	0.356479	0.718955	1.82594e-11	0.495829	0.268553	0.541624	6.88217e-10
Klf10	0.555887	0.000379756	0.682457	0.0105763	0.557613	0.00164515	0.814599	0.187636	3.91817	0.9017	0.230133	3.99304e-274	3.91817	0.338234	0.0863246	4.49421e-163
Klf11	0.892688	0.42608	0.846912	0.285794	0.755202	0.0516727	0.542945	0.0190086	0.261661	0.0851801	0.325536	3.13513e-39	0.261661	0.043665	0.166876	7.15261e-22
Klf12	0.66838	0.0290703	0.519648	0.000186559	0.432642	0.000420975	0.375207	5.77576e-05	0.101242	0.0164004	0.161992	3.52802e-31	0.101242	0.0261962	0.258749	0.00135883
Klf13	1.07687	0.429922	0.952195	0.599299	0.905876	0.342271	0.951154	0.354432	3.00108	3.33685	1.11188	0.438561	3.00108	1.25562	0.418391	2.49851e-89
Klf15	4.4772	9.43109e-05	4.77794	4.73034e-06	1.4292	0.7334	0.938934	0.444707	0.0261341	0.0894921	3.42434	3.90341e-13	0.0261341	0.0334801	1.28109	1
Klf16	0.856526	0.186808	0.887916	0.376587	1.71164	0.0614482	0.995507	0.905566	0.212635	0.10952	0.515061	2.14585e-22	0.212635	0.218902	1.02947	1
Klf2	0.195921	1.78853e-07	0.126475	5.36176e-06	0.130377	2.67034e-05	0.402997	0.00221334	69.8903	25.0752	0.35878	0	69.8903	2.03094	0.029059	1.45713e-200
Klf3	0.662479	1.45747e-05	0.608945	0.000398043	0.539049	0.000345198	0.605872	0.000253936	2.90951	0.923868	0.317534	1.11193e-221	2.90951	0.477373	0.164074	8.17744e-146
Klf4	0.493449	1.00409e-06	0.345741	3.71979e-05	0.199647	5.86434e-05	0.212819	1.9677e-05	24.9319	5.80703	0.232915	0	24.9319	0.935666	0.0375288	5.91401e-197
Klf6	1.16836	0.0120511	0.916727	0.243367	0.897943	0.149722	0.821397	0.142881	15.9227	6.13542	0.385326	5.42958e-221	15.9227	3.00096	0.188471	2.58628e-161
Klf7	0.943356	0.238107	0.888572	0.00899064	0.662266	0.0283821	0.644858	1.89848e-05	4.15695	2.47941	0.596448	6.55183e-100	4.15695	1.32757	0.319362	1.68181e-122
Klf9	1.07575	0.113736	1.10101	0.170288	0.514285	0.00703887	0.534867	1.52615e-06	4.46775	2.19707	0.491762	7.77741e-161	4.46775	0.97481	0.218188	2.80962e-148
Lin54	0.878925	0.325358	0.89032	0.320522	1.14813	0.564937	1.18575	0.246251	0.104576	0.0462383	0.442152	3.05796e-12	0.104576	0.0754494	0.721482	1
Maf	1.5264	0.66238	1.60707	0.304067	2.00306	0.018283	13.5865	0.000416933	0.00418426	0.00733784	1.75367	1	0.00418426	0.00157323	0.375987	1
Mafb	1.28711	0.223727	1.58835	0.126598	1.59153	0.004509	2.88889	5.37189e-06	0.246122	0.23259	0.94502	1	0.246122	0.0465812	0.189261	3.0854e-14
Maff	1.9704	0.00416712	2.0544	3.34966e-06	2.5138	0.000130645	1.37534	0.197675	2.32729	1.95736	0.841047	1.91061e-07	2.32729	1.62966	0.700237	4.8605e-12
Mafk	1.21884	0.0602707	1.16604	0.0258285	1.10525	0.360213	1.11432	0.331161	1.58621	1.16437	0.734058	5.88626e-21	1.58621	0.649065	0.409193	7.92232e-49
Maz	0.903394	0.517389	0.628341	0.0279307	1.3223	0.289176	1.13421	0.229822	0.333827	0.30129	0.902532	1	0.333827	0.384379	1.15143	1
Mbd1	1.38929	0.0747147	1.01937	0.893002	0.738696	0.0217716	0.538773	0.00191633	0.484052	0.187321	0.386986	4.0709e-29	0.484052	0.195879	0.404666	0.000494741
Mbd3	1.20334	0.459341	0.384547	0.00115873	1.55503	0.0835334	1.01431	0.777184	0.584562	0.794311	1.35881	0.000483244	0.584562	1.59259	2.72442	3.18187e-65
Mecom	1.1732	0.0674585	1.36678	0.000144925	0.901012	0.334094	1.07041	0.515141	0.788602	0.997207	1.26453	0.812083	0.788602	0.431352	0.546983	3.76656e-17
Mecp2	1.15932	0.184599	1.50489	0.00332444	0.746093	0.149307	0.747541	0.0265462	0.414777	0.3272	0.788858	6.7457e-06	0.414777	0.259954	0.626732	0.00083717
Mef2a	1.10823	0.363634	0.851891	0.0507933	0.979735	0.590967	1.4236	0.0150324	1.36767	0.916923	0.670426	4.60599e-34	1.36767	0.834886	0.610443	1.79996e-24
Mef2c	1.4236	0.0107068	1.10003	0.418687	0.988545	0.875901	2.00359	0.00102415	0.538589	0.751633	1.39556	0.00310603	0.538589	0.193133	0.358591	1.64422e-20
Meis1	0.762919	0.137831	0.986105	0.637648	0.619568	0.00471265	0.649541	0.000423049	0.0639405	0.0373904	0.584769	0.000168789	0.0639405	0.0225132	0.352096	1
Meis2	1.21203	0.154561	1.29556	0.10826	0.70388	0.00403923	0.797297	0.00122629	1.06302	1.22004	1.14772	1	1.06302	0.533031	0.501433	1.40163e-22
Meis3	0.710597	0.0449018	0.837291	0.182165	0.817371	0.174035	0.719096	0.161278	0.0932336	0.0427493	0.458518	1.21107e-11	0.0932336	0.0748603	0.802933	1
Meox1	0.82726	0.157083	1.05273	0.576027	1.11748	0.521447	1.15844	0.171704	0.001548	0.0327758	21.173	2.65261e-13	0.001548	0.041596	26.8709	2.06887e-30
Mitf	1.097	0.721327	1.74792	0.117516	1.34416	0.0589795	2.30597	6.46178e-05	0.0183365	0.0128471	0.700628	1	0.0183365	0.00966772	0.52724	1
Mlxip	1.78071	0.0377665	1.50717	0.0129514	1.32117	0.13437	1.21993	0.267478	0.171977	0.218388	1.26986	1	0.171977	0.16222	0.943267	1
Msx1	0.957934	0.506252	1.11119	0.460138	0.760914	0.0495404	0.684123	0.00558143	0.527131	0.32147	0.609849	1.2718e-18	0.527131	0.215092	0.408043	2.74741e-15
Mtf2	1.28594	0.0966358	1.20646	0.0254257	1.54632	0.0118439	1.1885	0.169643	0.150574	0.182988	1.21527	1	0.150574	0.171229	1.13717	1
Mxd1	1.21287	0.16707	1.3664	0.00957657	2.78983	0.0530941	1.17186	0.217743	0.0954086	0.0601355	0.630294	0.0204572	0.0954086	0.0161641	0.16942	0.000341943
Mxd4	0.950743	0.77225	1.15502	0.127892	0.484177	0.000184239	0.919044	0.31903	1.43762	1.04545	0.727205	3.58218e-26	1.43762	0.567637	0.394844	1.67745e-57
Mxi1	1.37015	0.00616558	1.50074	0.000716627	0.728857	0.166418	0.618331	0.00561577	0.258236	0.239727	0.928325	1	0.258236	0.0515561	0.199647	4.25996e-20
Mybl2	1.01764	0.732908	0.901443	0.090488	2.29584	0.0267635	0.948418	0.34626	0.00171053	0.00348744	2.03881	1	0.00171053	0.0212289	12.4107	1
Myc	1.18017	0.713403	0.918515	0.557447	4.15879	0.00318844	3.86279	0.00019204	1.22552	1.41949	1.15827	5.87972e-08	1.22552	1.41138	1.15165	0.0444239
Mycn	1.01301	0.840355	1.10022	0.464297	0.673767	0.0453252	0.592504	0.00786596	0.0446598	0.00762079	0.170641	2.38497e-08	0.0446598	0.0148709	0.332982	1
Ncoa1	1.29745	0.0182482	1.13754	0.109095	0.835049	0.0237511	0.896389	0.105202	0.197281	0.154718	0.784254	0.00277543	0.197281	0.0737958	0.374065	1.31917e-06
Ncoa3	0.70285	0.000743468	0.797228	0.0310045	0.586857	0.00767609	0.585873	0.000428362	0.629843	0.198306	0.314849	2.16281e-98	0.629843	0.222717	0.353607	9.13294e-33
Nfat5	0.875687	0.0659953	0.950331	0.379833	0.744137	0.0521919	0.879224	0.0885593	1.85924	1.32768	0.714098	3.80207e-25	1.85924	0.650566	0.349909	7.65531e-69
Nfatc1	0.929379	0.395843	0.992038	0.749263	0.911667	0.392802	1.27116	0.0240278	1.09767	0.707721	0.644747	5.64204e-21	1.09767	0.181333	0.165198	5.71465e-64
Nfatc2	0.921675	0.349885	1.01523	0.961262	0.976339	0.734904	1.70467	0.0124179	0.0159835	0.197393	12.3498	9.97608e-48	0.0159835	0.00525922	0.32904	1
Nfatc4	0.820518	0.0992354	1.45543	0.165123	0.759514	0.0668544	1.6809	0.0327959	0.0114426	0.0304374	2.66001	1	0.0114426	0.0116744	1.02026	1
Nfe2	0.762215	0.0489423	0.546339	0.0071542	3.00517	0.141276	0.989217	0.789918	0.00346805	0.000969073	0.279429	1	0.00346805	0	0	1
Nfe2l1	0.84804	0.328922	0.821376	0.0245954	0.703698	0.0308731	0.634639	6.62475e-05	2.40075	1.89559	0.78958	3.19512e-22	2.40075	1.48706	0.619416	3.92487e-29
Nfe2l2	1.19457	0.108181	1.22909	0.000475646	0.983459	0.683756	0.959444	0.332303	2.35197	1.41759	0.602724	9.89288e-59	2.35197	0.958165	0.407388	8.36369e-68
Nfe2l3	0.868319	0.150459	0.952478	0.406181	0.849248	0.224342	1.13512	0.243803	0.000685739	0.0196941	28.7195	9.75734e-05	0.000685739	0.0036084	5.26206	1
Nfia	1.12408	0.313218	1.00167	0.947963	0.582033	0.0441696	0.566685	3.64891e-05	3.148	2.29887	0.730262	9.23595e-47	3.148	1.27324	0.404458	5.70777e-91
Nfib	0.991408	0.77226	0.809489	0.000323851	0.673873	0.00392274	0.85819	0.014322	10.1644	8.95187	0.88071	4.15826e-15	10.1644	6.03487	0.593727	5.55857e-62
Nfic	0.779927	0.0182742	0.647399	0.00023168	0.626999	0.000247753	0.562451	2.26614e-05	2.60439	1.25195	0.480707	1.03625e-129	2.60439	1.191	0.457304	1.18378e-64
Nfil3	1.86973	0.00260323	3.5086	0.000175207	2.40102	0.0123308	2.67327	0.00317626	0.324188	0.684657	2.11191	8.46946e-32	0.324188	0.11134	0.343443	7.85067e-10
Nfix	0.93244	0.619887	0.891299	0.0540081	0.696903	0.0108394	0.860332	0.0466352	2.74994	3.85448	1.40166	4.48971e-50	2.74994	1.33072	0.483907	1.72531e-72
Nfkb1	1.14428	0.406241	1.34967	0.0819949	1.235	0.212392	1.48998	0.000970405	1.41249	0.975293	0.690476	2.86183e-09	1.41249	0.843343	0.59706	6.0102e-10
Nfxl1	1.16058	0.130293	1.14684	0.109665	1.20203	0.153329	1.67149	0.00025418	0.0711208	0.066635	0.936926	1	0.0711208	0.0931383	1.30958	1
Nfya	1.05845	0.945296	0.952393	0.527578	1.18099	0.0998	1.03595	0.659098	0.331066	0.157965	0.477142	5.18517e-35	0.331066	0.225511	0.681166	1
Nfyb	1.3181	0.204225	0.951531	0.374357	1.11981	0.39102	1.21301	0.0293862	0.31394	0.503307	1.6032	7.42023e-08	0.31394	0.388586	1.23777	1
Nkrf	0.91768	0.192284	1.22718	0.252091	2.9019	0.019372	1.17427	0.445188	0.0321307	0.0182984	0.569499	1	0.0321307	0.0721168	2.24448	0.000422043
Npas2	0.67739	0.00214629	1.3231	0.0886663	0.613222	0.0509016	0.834796	0.0614883	0.0517055	0.0304015	0.587974	1	0.0517055	0.00260823	0.0504439	0.000474013
Nr1d1	1.27243	0.728395	1.1105	0.508602	0.454998	0.0595952	0.422431	0.000139391	0.99285	0.297034	0.299173	2.08448e-95	0.99285	0.224621	0.226238	1.30275e-48
Nr1d2	1.17752	0.382584	0.981727	0.622009	0.555413	0.0152626	0.601698	0.000123626	0.636979	0.239126	0.375407	1.85344e-77	0.636979	0.188173	0.295415	4.14809e-39
Nr1h2	1.03739	0.782568	0.759988	0.0715452	0.878234	0.142599	0.851253	0.0997079	1.05675	0.781052	0.739107	8.7904e-22	1.05675	0.575479	0.544574	1.94858e-25
Nr2f2	0.991998	0.740104	1.13677	0.970975	0.974855	0.932576	1.72732	0.06592	0.00096134	0.02466	25.6516	3.11634e-08	0.00096134	0	0	1
Nr2f6	0.76801	0.0552716	0.944362	0.412166	1.04875	0.584676	1.27421	0.240457	0.341194	0.719463	2.10867	1.42736e-33	0.341194	0.482176	1.4132	0.532333
Nr3c1	0.936498	0.275215	1.09515	0.272614	0.636497	0.00163097	0.781768	0.00564803	0.883967	0.439932	0.497679	3.05905e-61	0.883967	0.263977	0.298628	7.61786e-53
Nr3c2	1.45572	0.230612	1.78388	0.00875503	0.324044	0.00220648	0.303155	1.4098e-05	0.10615	0.0402148	0.378849	8.4675e-14	0.10615	0.00885124	0.0833845	1.65465e-11
Nr4a1	0.80153	0.540788	0.330477	0.0139637	5.39704	0.146015	1.08056	0.988138	22.2101	3.69499	0.166366	0	22.2101	0.891113	0.040122	6.22578e-194
Nr4a2	1.48708	0.266474	0.861792	0.129917	1.01017	0.877313	1.61291	0.0036395	2.91721	0.715925	0.245414	1.05179e-119	2.91721	0.166901	0.0572125	1.09e-108
Nr4a3	1.78322	0.499227	1.1321	0.227297	1.23401	0.297022	1.748	0.0662772	0.306692	0.0946695	0.30868	3.0366e-21	0.306692	0.0194049	0.0632715	1.7343e-23
Osr1	1.38169	0.848908	1.07864	0.726125	0.670857	0.0626132	5.24087	0.0399045	0.00267426	0.0136452	5.10242	0.945481	0.00267426	0.00659794	2.4672	1
Pa2g4	1.0546	0.572383	1.02927	0.351954	1.34167	0.00382538	0.798906	0.023928	0.809463	0.743624	0.918664	1	0.809463	2.84853	3.51903	9.9223e-110
Pax9	1.05332	0.840065	1.17077	0.504189	0.922304	0.487625	0.867126	0.215296	0.0495818	0.158079	3.18825	4.96652e-22	0.0495818	0.0558518	1.12646	1
Pbx1	0.955958	0.766573	1.0858	0.34682	0.783416	0.0887921	1.04848	0.479969	0.927964	1.28587	1.38569	1.54409e-10	0.927964	0.462814	0.498741	1.54548e-23
Pcgf6	0.862132	0.283431	0.969312	0.471648	2.42899	0.0331278	1.40331	0.720395	0.0397627	0.0342396	0.861098	1	0.0397627	0.127469	3.20573	2.07513e-25
Peg3	1.68653	0.000817695	2.64216	2.10051e-05	0.705392	0.155924	0.653728	0.000178865	0.140798	0.100674	0.715025	0.00643198	0.140798	0.0356316	0.25307	1.39382e-07
Phf1	1.01439	0.955729	0.938421	0.490412	0.573348	0.0470112	0.453422	2.88313e-05	0.39552	0.181428	0.458709	8.85719e-44	0.39552	0.0786926	0.19896	4.90676e-39
Phf21a	1.01669	0.891478	1.28776	0.00427632	0.792216	0.0530527	0.808093	0.00876764	0.364473	0.2822	0.774269	1.29088e-06	0.364473	0.133607	0.366576	1.6401e-16
Pin1	1.06646	0.847464	0.64884	0.00674539	1.37217	0.478898	0.750857	0.0250777	0.592489	0.850686	1.43578	5.63846e-11	0.592489	1.43138	2.41588	4.04813e-64
Pknox1	0.984026	0.632775	0.615644	0.00080229	1.04825	0.886969	0.909281	0.0948755	0.12963	0.0532734	0.410966	5.5936e-15	0.12963	0.140063	1.08049	1
Pknox2	1.16603	0.414067	1.7942	0.0144379	0.793784	0.17602	1.40051	0.290041	0.0460885	0.0999655	2.16899	0.000149655	0.0460885	0.0105002	0.227827	1
Plscr1	1.33028	0.20448	1.58542	0.00413644	1.11966	0.714183	1.09382	0.359733	0.262015	0.421498	1.60868	1.30598e-07	0.262015	0.103533	0.395142	1.35868e-07
Pogk	0.922936	0.431281	0.922774	0.351726	1.14176	0.352138	0.764669	0.0926902	0.205806	0.104406	0.507302	1.0722e-16	0.205806	0.205216	0.997133	1
Pou6f1	1.43632	0.0925242	1.34243	0.0276577	0.637282	0.0184318	0.744872	0.0422277	0.0428432	0.0343722	0.802279	1	0.0428432	0.00643603	0.150223	1
Pparg	1.68415	0.42193	1.03015	0.847919	1.25074	0.495915	3.28902	0.00565032	0.00115845	0.00127757	1.10282	1	0.00115845	0	0	1
Prdm1	1.03501	0.663122	1.14478	0.119002	1.71561	0.044461	1.63367	0.00160857	0	0.00372005		1	0	0		1
Prdm10	1.0941	0.595807	1.1001	0.60826	0.866966	0.11547	0.992578	0.713471	0.0416417	0.0212456	0.510201	0.000110751	0.0416417	0.0173839	0.417464	1
Prdm16	0.88412	0.22519	0.883848	0.0612158	0.545924	0.00057861	0.722675	0.00123797	0.423524	0.310211	0.732451	9.29031e-10	0.423524	0.185283	0.437479	2.14123e-15
Prdm2	1.06618	0.36726	1.21089	0.390557	0.635097	0.0151554	0.808768	0.287481	0.417885	0.236204	0.565236	5.99839e-24	0.417885	0.205715	0.492277	2.9138e-12
Prdm4	1.01693	0.951843	1.2268	0.265737	1.59077	0.0284761	1.12708	0.368449	0.120268	0.0822597	0.683971	4.38153e-05	0.120268	0.120529	1.00217	1
Prdm5	1.01063	0.892025	1.23082	0.397278	1.62825	0.00249337	1.99207	0.0201125	0.0510246	0.0823521	1.61397	1	0.0510246	0.0980875	1.92236	3.05225e-10
Preb	0.950415	0.352933	1.06703	0.866271	1.34415	0.0353559	1.0373	0.520473	0.28227	0.250352	0.886926	0.0448362	0.28227	0.467162	1.65502	1.18103e-10
Prmt3	1.07768	0.754667	0.942783	0.527997	2.08968	0.0118022	1.2454	0.0291782	0.0855356	0.0713139	0.833734	1	0.0855356	0.474023	5.54182	1.73928e-93
Prox2	1.06693	0.736856	0.65505	0.0422475	0.792954	0.0196745	0.852168	0.18728	0.00941661	0.00385743	0.409641	1	0.00941661	0.0103358	1.09762	1
Rara	1.26652	0.664549	0.781708	0.14792	1.66327	0.0273954	1.07116	0.800779	0.150266	0.322575	2.14669	2.9889e-17	0.150266	0.14062	0.935809	1
Rarb	1.50675	0.062069	0.820419	0.16599	0.947377	0.425064	0.739427	0.062287	0.0966484	0.0992079	1.02648	1	0.0966484	0.0172325	0.1783	1.14728e-07
Rarg	1.17401	0.606414	0.591106	0.000644151	0.720261	0.0706878	0.70041	0.0303993	0.431276	0.2829	0.655962	1.04599e-18	0.431276	0.162274	0.376265	8.29523e-19
Rbak	1.04997	0.814478	1.54758	0.00550742	0.849068	0.119793	1.11824	0.952531	0.0397512	0.0719874	1.81095	1	0.0397512	0.0638748	1.60687	1
Rbpj	1.21605	0.0659217	1.55372	0.00175186	1.22771	0.0128898	1.40148	0.00847793	0.417329	0.432764	1.03699	1	0.417329	0.789239	1.89117	1.68567e-10
Rel	1.33616	0.413943	1.29745	0.192796	2.79517	0.000413819	2.05764	0.0054577	0.871928	0.383486	0.439814	7.22726e-60	0.871928	0.199627	0.228949	5.55033e-49
Rela	1.10779	0.837048	1.06936	0.622678	1.21596	0.525599	0.818134	0.0443062	1.65968	1.06919	0.644217	1.94722e-49	1.65968	0.868515	0.523303	1.4873e-45
Rest	1.13096	0.56045	1.07006	0.399507	1.57174	0.00784477	1.74328	0.00129466	0.289407	0.510146	1.76273	1.32383e-13	0.289407	0.347589	1.20104	1
Rexo4	1.14513	0.0228639	1.06477	0.658663	1.44651	0.0593706	1.15641	0.217261	0.15984	0.144133	0.901735	1	0.15984	0.296961	1.85786	2.43565e-13
Rfx2	1.04534	0.831906	0.949419	0.523523	0.839849	0.257439	0.697493	0.108785	0.0898717	0.077543	0.862819	1	0.0898717	0.0203709	0.226667	9.6722e-06
Rfx3	1.08697	0.710671	1.73774	0.00786661	1.07697	0.954658	0.999683	0.687655	0.0299365	0.0334711	1.11807	1	0.0299365	0.00942263	0.314754	1
Rfx5	1.0971	0.60482	1.76589	0.0115871	0.598287	0.0177888	1.10235	0.566541	0.0629892	0.043321	0.687752	1	0.0629892	0.0207097	0.328782	1
Rora	1.17077	0.0111468	1.06073	0.550159	0.451032	0.00514163	0.522201	2.41338e-06	0.737363	0.460107	0.62399	2.44378e-22	0.737363	0.176227	0.238997	9.89151e-55
Rorc	1.67647	0.000117177	2.12687	0.000660336	0.920202	0.708311	0.869523	0.362526	0.0744997	0.11811	1.58537	0.268607	0.0744997	0.0318759	0.427866	1
Runx1	1.14717	0.0674655	1.15412	0.282723	3.75891	0.0341002	2.28323	6.43537e-05	0.0553853	0.055609	1.00404	1	0.0553853	0.0872846	1.57595	1
Runx2	2.44337	0.0192343	2.17092	0.00523509	2.21267	0.00762407	3.85832	0.0030689	0.0214675	0.0874989	4.07588	1.73091e-20	0.0214675	0.00771707	0.359477	1
Runx3	1.29742	0.0704704	1.39107	0.270017	11.6683	0.00342661	10.6838	3.11013e-06	0	0.0137119		0.00140436	0	0		1
Rxra	0.873575	0.383704	0.809348	0.0627302	0.744551	0.00123582	0.82574	0.00985506	0.187828	0.100615	0.535674	6.13316e-17	0.187828	0.0693382	0.369158	2.14609e-06
Scx	0.70969	0.121391	0.908099	0.329938	0.6104	0.00675296	1.28191	0.265094	0.685583	1.70726	2.49023	4.08525e-69	0.685583	0.165318	0.241135	1.40891e-38
Setdb1	1.02205	0.883337	1.1124	0.530884	1.14837	0.059982	1.0001	0.92093	0.107019	0.0659474	0.616221	1.15431e-05	0.107019	0.0858946	0.80261	1
Six1	2.77476	0.00836332	1.44455	0.235464	2.23112	0.127887	1.36571	0.408387	0.0142541	0.05427	3.80734	9.9541e-10	0.0142541	0.0259605	1.82127	1
Six2	0.579829	0.00882689	0.739359	0.0749971	0.404832	0.00602879	0.168145	0.000487682	0.129703	0.0449139	0.346282	6.96438e-22	0.129703	0.0863799	0.665981	1
Six4	1.00494	0.985897	1.22128	0.0528157	1.94347	0.103713	2.01591	0.0261668	0.00235331	0.047664	20.254	2.49558e-21	0.00235331	0.0279342	11.8702	1.76816e-17
Ski	0.93977	0.433319	0.786525	4.3163e-05	0.570576	0.000265582	0.586742	0.000173688	1.65028	1.06589	0.645886	1.2634e-50	1.65028	0.542607	0.328797	1.49853e-80
Skil	0.986159	0.741809	0.916561	0.27452	0.994427	0.98412	1.36532	0.0994635	2.53949	2.6218	1.03241	1	2.53949	0.944363	0.371871	5.25e-78
Smad1	1.40709	0.00761224	1.79906	0.000217079	1.27353	0.012978	1.51877	0.0065535	0.291151	0.564687	1.9395	4.67378e-23	0.291151	0.346079	1.18866	1
Snai1	1.09846	0.179616	1.08595	0.488467	1.08709	0.592301	1.00883	0.927794	0.0114092	0.524767	45.9949	4.36488e-183	0.0114092	0.12541	10.992	1.95224e-54
Snai2	0.788694	0.103025	0.999444	0.773329	0.632539	0.0398397	0.955726	0.698582	0.0624913	0.0357511	0.572097	0.000258895	0.0624913	0.00612153	0.0979581	0.000565679
Snapc2	1.45296	0.450536	1.42976	0.225958	1.03068	0.927905	0.814897	0.123771	0.0835195	0.0699335	0.837331	1	0.0835195	0.138242	1.6552	0.00173831
Snapc5	1.24705	0.940142	0.979338	0.522452	0.66218	0.0346981	0.787973	0.167736	0.812903	1.09544	1.34757	1.25046e-07	0.812903	0.588618	0.724094	8.11084e-08
Sox11	1.07461	0.23165	1.11467	0.101249	0.939231	0.187836	1.78458	0.0230074	0.00176479	0.186262	105.543	2.45142e-62	0.00176479	0.0011236	0.636679	1
Sox12	1.00242	0.998854	1.46692	0.0500044	1.70595	0.0251838	0.830166	0.0928021	0.00573585	0.0119274	2.07944	1	0.00573585	0.0170614	2.97452	1
Sox13	0.500353	0.00350729	0.396051	5.26692e-05	0.391549	0.00242191	0.342905	2.80679e-05	0.726411	0.202401	0.278632	8.70483e-113	0.726411	0.172105	0.236925	3.88244e-50
Sox17	1.06679	0.530466	1.54027	0.0131692	0.788582	0.0207355	1.02336	0.934297	2.03994	2.12432	1.04137	1	2.03994	1.00969	0.494962	1.26565e-33
Sox18	1.00905	0.953058	0.744859	0.00334581	0.908058	0.405076	0.910813	0.344425	2.33512	1.76229	0.75469	1.26225e-14	2.33512	1.48988	0.638032	1.10642e-13
Sox4	2.13376	0.00075925	2.4273	0.0885825	7.56019	0.00735304	3.90378	0.000471595	0.226606	3.36548	14.8517	6.38122e-266	0.226606	3.06757	13.537	3.84086e-126
Sox5	1.04852	0.876038	1.13779	0.445577	0.875887	0.397072	0.994174	0.811552	0.0989124	0.294925	2.98168	2.85492e-25	0.0989124	0.0227093	0.22959	0.00895285
Sox6	1.21985	0.230855	1.15231	0.369849	0.778167	0.0227032	0.952745	0.349618	0.0567095	0.0157446	0.277636	8.16457e-12	0.0567095	0.0143099	0.252336	1
Sox7	1.08914	0.457445	1.247	0.00613472	1.0954	0.41263	0.993713	0.665977	3.70511	1.74864	0.471953	5.51992e-117	3.70511	0.559217	0.150931	2.32265e-143
Sox8	0.717004	0.191288	0.367705	0.00397764	0.344125	0.0267753	0.335596	0.0166079	0.0601443	0.005283	0.0878387	1.89849e-15	0.0601443	0.0116479	0.193666	1
Sp100	1.07482	0.932381	1.08352	0.517937	0.55169	0.0644163	0.634419	0.0125958	0.759247	0.607526	0.80017	2.53532e-09	0.759247	0.196051	0.258217	4.192e-56
Sp110	0.724422	0.035501	1.01237	0.866473	0.662176	0.0370254	0.638249	0.00619198	0.708799	0.283153	0.399483	7.91452e-78	0.708799	0.149812	0.211361	6.59153e-54
Sp2	1.10469	0.560461	1.03235	0.828412	0.940026	0.523652	0.807529	0.018364	0.167203	0.0982035	0.587332	3.78209e-10	0.167203	0.132342	0.791507	1
Sp3	1.12798	0.867957	0.873638	0.0632722	0.978015	0.817843	0.884675	0.0799075	0.57137	0.343357	0.600937	3.4845e-28	0.57137	0.35905	0.628403	8.4887e-07
Sp4	1.38708	0.0133523	1.57496	0.000555692	0.745691	0.0814196	0.747973	0.0130981	0.137638	0.10021	0.728069	0.239992	0.137638	0.0474905	0.345039	7.72347e-07
Sp5	0.848588	0.0566183	0.999851	0.966678	1.47507	0.12094	1.08584	0.519757	0.000553462	0.0154449	27.9059	2.2651e-05	0.000553462	0.0203333	36.7384	4.74737e-13
Spen	1.21078	0.241554	0.841984	0.0618655	1.13672	0.99865	0.844575	0.0775189	0.453526	0.326015	0.718845	5.35255e-12	0.453526	0.28479	0.627947	0.000922511
Spic	1.03642	0.763324	0.946844	0.388048	0.94978	0.459423	2.14205	1.4895e-05	0	0.00165667		1	0	0		1
Srcap	0.932508	0.262249	0.815508	0.0163876	0.930207	0.378442	0.839442	0.0257846	0.183855	0.122188	0.664588	1.04748e-05	0.183855	0.140995	0.76688	1
Srebf1	1.33145	0.0774968	1.92291	0.00690295	0.924265	0.389865	1.25605	0.402559	0.195001	0.232156	1.19054	1	0.195001	0.239995	1.23074	1
Stat1	0.947764	0.371979	1.06082	0.796524	1.02148	0.934085	2.02888	0.0328591	0.309936	1.14875	3.7064	1.49218e-108	0.309936	0.157594	0.508472	0.0436235
Stat2	1.13515	0.934998	0.802798	0.00407036	0.745034	0.328611	0.824	0.388398	0.309228	0.406459	1.31443	1	0.309228	0.081564	0.263767	6.56989e-11
Stat3	1.08231	0.594289	1.01103	0.906372	0.852693	0.334935	0.868562	0.17451	2.34743	1.80111	0.767272	3.74538e-21	2.34743	0.931494	0.396815	8.99884e-76
Stat4	1.1463	0.673082	1.26695	0.148236	2.40529	0.00279534	2.86752	0.121957	0.0129458	0.0140452	1.08492	1	0.0129458	0.00106833	0.0825233	1
Stat5b	1.0547	0.876101	1.11606	0.115128	0.847087	0.0230859	0.868954	0.0925208	0.244638	0.221227	0.904306	1	0.244638	0.100954	0.412666	5.97756e-07
Stat6	1.05484	0.84302	0.976818	0.693684	0.762693	0.0211443	1.04767	0.633864	0.381716	0.281895	0.738495	1.71278e-08	0.381716	0.170484	0.446624	2.33629e-11
Tal1	1.23227	0.11994	1.08417	0.472312	0.933003	0.481965	0.699775	0.0029342	0.675294	0.615246	0.911079	1	0.675294	0.269657	0.399318	1.84921e-24
Tbp	1.41883	0.0343331	1.3516	0.109093	0.996648	0.899452	1.12731	0.293156	0.112901	0.0735411	0.651375	0.00219348	0.112901	0.0763473	0.67623	1
Tbx1	0.878833	0.0426378	1.1401	0.163703	0.60128	0.000469583	0.687555	0.000601349	0.818623	0.688414	0.840942	0.00044552	0.818623	0.435369	0.531831	3.96198e-19
Tbx20	1.06087	0.768087	1.02321	0.699298	0.953839	0.229864	2.72497	0.0336843	0	0.00025455		1	0	0		1
Tcf20	1.14852	0.286426	0.769683	0.0860766	1.34563	0.103411	1.61801	0.00198616	0.0798485	0.0839939	1.05192	1	0.0798485	0.0713892	0.894058	1
Tcf23	0.152365	0.000134375	0.119132	0.00525277	0.114389	5.76894e-05	0.156795	0.000336461	0.0702729	0	0	4.7442e-28	0.0702729	0	0	2.74819e-07
Tcf3	1.03489	0.982986	0.860876	0.27253	1.22985	0.0576025	1.10825	0.623266	0.271586	0.509096	1.87453	2.10726e-17	0.271586	0.3878	1.42791	0.00591061
Tcf4	1.57927	0.000764295	1.17667	0.0289114	1.61899	0.00538834	1.50252	0.000199071	1.8836	3.56275	1.89146	3.21537e-105	1.8836	2.47747	1.31528	0.123222
Tcf7l2	1.25243	0.0370129	0.900771	0.0100676	0.668193	0.0215433	0.730824	0.00497059	0.653794	0.471486	0.721154	1.37323e-13	0.653794	0.224823	0.343874	2.60808e-33
Tead1	1.41818	0.00266859	1.20081	0.0263049	1.32099	6.79925e-05	1.65079	0.033123	0.388201	1.01026	2.60241	6.57404e-57	0.388201	0.648657	1.67093	0.00196091
Tead3	0.936551	0.395143	1.01389	0.72456	0.872748	0.0945463	1.56499	0.0135769	0.00361788	0.00574992	1.58931	1	0.00361788	0.00377308	1.0429	1
Tef	1.44329	0.000653598	1.2605	0.00948371	0.486702	0.0311174	0.577582	0.00345582	0.614052	0.345951	0.563391	1.15192e-30	0.614052	0.136138	0.221705	1.16665e-42
Tet2	1.01809	0.877252	1.34702	0.0143163	1.0419	0.921937	1.66159	0.000432082	0.141707	0.218753	1.54371	1	0.141707	0.0661673	0.466932	0.0656882
Tfdp1	1.0144	0.930333	0.646528	0.00342919	2.65074	0.0200849	2.23035	0.00077378	0.143314	0.14555	1.0156	1	0.143314	0.435969	3.04205	8.78602e-35
Tfdp2	1.22185	0.153615	1.47483	0.010767	0.770113	0.0810273	0.89645	0.233009	0.415159	0.530955	1.27892	1	0.415159	0.123743	0.298062	4.04343e-26
Tgif1	2.22958	0.325242	1.44809	0.583757	3.20893	0.000260171	2.74026	0.000294999	0.696944	1.63432	2.34498	1.44871e-80	0.696944	0.635796	0.912263	1
Tgif2	0.992316	0.867482	1.05528	0.701375	1.64896	0.0492439	1.72872	0.000326616	0.1504	0.125506	0.834479	1	0.1504	0.0807194	0.536698	1
Thap1	1.01308	0.984451	0.996608	0.753816	1.27303	0.193629	1.08082	0.309515	0.0906089	0.0854978	0.943592	1	0.0906089	0.145399	1.60469	0.000266936
Thap3	1.10956	0.389098	1.09893	0.362286	0.791667	0.244357	0.731397	0.00410886	0.282762	0.354203	1.25266	1	0.282762	0.140402	0.496538	5.69548e-06
Thap7	0.969336	0.813258	1.13179	0.364001	1.11053	0.622838	0.899866	0.131808	0.184147	0.200895	1.09095	1	0.184147	0.300859	1.6338	2.56965e-05
Thra	1.05544	0.804489	1.0053	0.996096	0.539118	0.0170751	0.619258	0.000243369	1.4104	1.49504	1.06001	1	1.4104	0.325305	0.230647	5.12332e-94
Thrb	1.04154	0.843048	1.08131	0.935606	0.678494	0.0502942	0.916107	0.48056	0.0712323	0.176974	2.48446	3.25151e-07	0.0712323	0.0194176	0.272595	0.122606
Thyn1	1.17001	0.535968	1.06015	0.998869	1.43965	0.0249205	1.10625	0.704552	0.0723265	0.149715	2.06999	1.81389e-06	0.0723265	0.459201	6.349	7.21572e-93
Tigd2	1.59954	0.0263203	1.71558	0.000136295	0.98995	0.731451	1.46305	0.315429	0.134742	0.188918	1.40208	1	0.134742	0.102603	0.761477	1
Topors	1.08725	0.209625	1.20293	0.181927	1.44874	0.0137642	1.13269	0.446561	0.519414	0.368524	0.709499	3.81796e-08	0.519414	0.269463	0.518783	2.00412e-05
Trafd1	1.04522	0.922212	0.848793	0.0689879	0.899364	0.689431	1.20584	0.0754248	0.354065	0.374146	1.05671	1	0.354065	0.139289	0.393398	3.98572e-14
Trps1	0.931045	0.471373	0.991011	0.857774	1.01677	0.985452	1.07342	0.470794	0.287471	0.14143	0.491981	2.23464e-23	0.287471	0.0650781	0.226382	2.12183e-17
Tsc22d1	1.05859	0.505497	0.964873	0.300102	0.595888	0.00306383	0.847349	0.00198437	5.60204	3.92479	0.7006	2.77449e-50	5.60204	2.79515	0.498952	2.00202e-86
Tshz1	1.08711	0.649454	1.21266	0.0842846	0.613628	0.000322015	0.711472	0.00580036	0.361123	0.234184	0.648489	3.37256e-15	0.361123	0.0800172	0.221579	6.52113e-27
Tshz2	1.34757	0.164702	1.59355	0.00231167	0.669036	0.0622737	0.65055	0.0170465	0.362839	0.445942	1.22904	1	0.362839	0.0760209	0.209517	1.83405e-24
Tshz3	0.822782	0.178802	1.01377	0.945515	0.807647	0.101139	0.809545	0.209334	0.0843801	0.0475293	0.563275	0.00363764	0.0843801	0.0607953	0.720493	1
Twist1	0.995612	0.996205	0.801385	0.320181	0.516346	0.00448052	0.597383	0.0266133	1.58097	1.42801	0.903245	1	1.58097	1.02774	0.65007	0.000684105
Vdr	1.30683	0.0454204	1.70701	0.0112782	1.74947	0.00337084	1.03846	0.531085	0.00337923	0.0068934	2.03993	1	0.00337923	0.00241453	0.714522	1
Vezf1	1.06018	0.751607	1.27942	0.030248	0.778116	0.0109418	0.851388	0.0343334	0.897073	0.594897	0.663154	7.3242e-26	0.897073	0.54582	0.608446	3.43875e-15
Xbp1	1.1325	0.314999	0.976737	0.718439	1.54561	0.007026	1.06918	0.399232	1.6162	2.05115	1.26912	1.96145e-11	1.6162	1.95255	1.20811	1
Ybx1	1.01964	0.997531	0.914591	0.0701627	0.945235	0.229881	0.889859	0.0937946	12.9743	6.81124	0.524979	2.14098e-277	12.9743	10.9292	0.842373	1.24606e-10
Zbed3	1.07473	0.399738	1.07834	0.311237	0.964862	0.482086	1.0343	0.672672	0.174896	0.282917	1.61763	0.0138025	0.174896	0.215628	1.2329	1
Zbed4	1.08942	0.45146	0.91419	0.370337	2.01699	0.0475023	1.82121	0.000191252	0.0416227	0.050234	1.20689	1	0.0416227	0.0606889	1.45807	0.00182589
Zbtb10	0.98595	0.702733	0.862531	0.00697786	0.761045	0.0116191	0.704714	0.00068442	0.671451	0.187	0.278502	7.42652e-96	0.671451	0.116558	0.173592	5.83753e-55
Zbtb11	1.48522	0.22192	1.45666	0.210899	1.4385	0.079345	1.17195	0.310827	0.388802	0.222481	0.572221	1.7494e-22	0.388802	0.231131	0.594468	1
Zbtb12	0.926344	0.101425	0.915068	0.123639	0.953259	0.459349	0.918653	0.183266	0.0291554	0.051603	1.76993	1	0.0291554	0.0679331	2.33004	4.16392e-05
Zbtb16	1.28511	0.0172608	1.59257	0.201815	0.478855	0.0587874	0.464954	0.0482502	0.157242	0.044801	0.284918	3.26582e-33	0.157242	0.00964106	0.0613136	1.64756e-18
Zbtb2	1.00221	0.86015	0.917409	0.295748	1.3248	0.161254	1.36513	0.0341471	0.286427	0.141713	0.494759	1.48436e-22	0.286427	0.101966	0.355992	2.75892e-11
Zbtb20	1.05937	0.493871	1.09546	0.0495422	0.596443	0.025794	0.80419	0.0238103	6.54804	6.27721	0.958639	1	6.54804	2.39812	0.366234	6.54643e-115
Zbtb4	1.02342	0.633999	1.08633	0.0648411	0.526823	0.00527889	0.552684	7.90074e-07	1.31463	0.623297	0.474124	3.62561e-97	1.31463	0.289887	0.220508	1.39278e-93
Zbtb45	0.856049	0.215196	1.39366	0.106526	0.919412	0.357723	0.910248	0.290744	0.0569337	0.0495177	0.869743	1	0.0569337	0.104791	1.84059	2.9536e-05
Zbtb46	0.623164	0.000510727	0.489944	0.00143005	0.616309	0.0231813	0.629499	0.000361258	0.155795	0.0375336	0.240917	7.12169e-38	0.155795	0.0568522	0.364918	0.000354041
Zbtb5	2.21019	0.00158624	1.68938	0.0833992	0.96318	0.761524	0.845012	0.346159	0.0287669	0.061426	2.1353	1	0.0287669	0.0304955	1.06009	1
Zbtb7a	1.11452	0.362364	0.890158	0.10336	0.812559	0.0582793	0.704844	0.000564545	1.1854	0.741074	0.625169	1.34627e-38	1.1854	0.565228	0.476825	3.01773e-38
Zbtb7c	0.465288	0.0090372	0.227427	0.00202338	0.302385	0.00629421	0.327114	0.000339504	0.171786	0.00538176	0.0313282	8.99148e-78	0.171786	0.023008	0.133934	1.4747e-17
Zc3h8	1.36524	0.162009	1.42581	0.246555	2.00163	0.00248347	0.985185	0.709381	0.0934855	0.0923499	0.987852	1	0.0934855	0.154706	1.65487	2.76154e-05
Zeb2	1.05717	0.372158	1.23858	0.146627	1.27277	0.0431822	2.08262	0.000492523	0.303408	0.228221	0.75219	1.96792e-07	0.303408	0.214231	0.706083	1
Zfp1	1.71803	0.00849521	1.4851	0.152473	1.08271	0.7574	1.20838	0.463385	0.0925774	0.15604	1.68551	0.0326389	0.0925774	0.101939	1.10112	1
Zfp30	1.19011	0.481415	1.65879	0.0428724	0.599373	0.0604141	0.809493	0.0345097	0.0393138	0.0569911	1.44965	1	0.0393138	0.0412174	1.04842	1
Zfp37	1.45293	0.239787	1.36958	0.0182937	0.746276	0.0991451	0.675107	0.0141398	0.0628492	0.0361815	0.575688	0.0117136	0.0628492	0.0476109	0.757543	1
Zfp64	1.03705	0.408669	1.00613	0.964951	0.978472	0.64382	0.855481	0.0698551	0.242586	0.102593	0.422916	6.1461e-17	0.242586	0.149472	0.616164	1
Zfp69	1.09757	0.710052	0.931954	0.434555	3.65646	0.124038	2.58909	0.0101159	0.00428988	0.0140398	3.27278	0.300018	0.00428988	0.00437893	1.02076	1
Zfp90	1.33151	0.589963	1.19603	0.212964	1.00658	0.800412	1.65348	0.0080354	0.0604684	0.0928555	1.5356	1	0.0604684	0.06794	1.12356	1
Zfpm1	0.804718	0.116808	0.763034	0.00544591	0.815371	0.0730604	0.749812	0.00798862	0.731775	0.547968	0.748821	1.28434e-17	0.731775	0.34615	0.473028	1.76366e-24
Zfpm2	1.01081	0.988433	1.58419	0.00430867	0.763262	0.184859	0.994884	0.621002	0.2248	0.198527	0.883127	1	0.2248	0.149966	0.667109	1
Zhx1	1.25109	0.254845	1.03962	0.773747	0.789577	0.0261562	0.996305	0.806395	0.330391	0.233566	0.706938	4.11709e-08	0.330391	0.20154	0.610003	0.0162036
Zhx2	1.23616	0.500724	1.0298	0.988929	0.688421	0.0539678	0.539683	0.00707285	0.144444	0.077848	0.538951	1.1002e-11	0.144444	0.043349	0.30011	1.56879e-05
Zhx3	1.10815	0.673705	0.641344	0.00585266	0.499207	0.00188088	0.475668	0.000477915	0.318759	0.125323	0.393159	2.20108e-37	0.318759	0.0661622	0.207562	3.82944e-23
Zic2	1.1335	0.228424	1.14338	0.61592	1.15527	0.183678	1.11496	0.175711	0.00109932	0.0147925	13.456	0.0172208	0.00109932	0.00179462	1.63247	1
Zik1	1.12941	0.46306	1.41093	0.0283988	1.88511	0.0907989	0.908553	0.325862	0.00245582	0.00409095	1.66582	1	0.00245582	0.0150609	6.13273	1.25146e-05
Zmat1	1.58576	0.250906	1.89519	0.0130302	0.72319	0.113714	1.80447	0.0596418	0.0680335	0.0621795	0.913953	1	0.0680335	0.0239613	0.352199	1
Zscan21	1.03197	0.760019	1.23113	0.0151802	0.930575	0.360736	1.15728	0.0190577	0.118483	0.0855286	0.721862	0.017299	0.118483	0.0509651	0.430146	0.0280132
